# Supplementary material for: scHiCTools: A computational toolbox for analyzing single-cell Hi-C data
Source: PLoS Comput Biol. 2021 May 18;17(5):e1008978. doi: 10.1371/journal.pcbi.1008978 (PMC8162587; doi:10.1371/journal.pcbi.1008978)
Supplement: S1 File — This zip file includes the plots of other combination of similarity measures (InnerProduct, fastHiCRep and Selfish) and embedding methods (MDS, t-SNE and PHATE). (ZIP) [file pcbi.1008978.s001.zip]

Archive with 10 entries (9 files):
- S1/
- S1/HiCRep+MDS.png
- S1/HiCRep+PHATE.png
- S1/HiCRep+tSNE.png
- S1/InnerProduct+MDS.png
- S1/InnerProduct+PHATE.png
- S1/InnerProduct+tSNE.png
- S1/Selfish+MDS.png
- S1/Selfish+PHATE.png
- S1/Selfish+tSNE.png
