# Supplementary material for: scHiCTools: A computational toolbox for analyzing single-cell Hi-C data
Source: PLoS Comput Biol. 2021 May 18;17(5):e1008978. doi: 10.1371/journal.pcbi.1008978 (PMC8162587; doi:10.1371/journal.pcbi.1008978)
Supplement: S3 File — This file includes examples of interactive 2D and 3D scatter plots of cells from Nagano et al. (ZIP) [file pcbi.1008978.s003.zip]

Archive with 3 entries (2 files):
- S3/InnerProduct+MDS 3D.html
- S3/InnerProduct+MDS.html
- S3/
