# Supplementary material for: scHiCTools: A computational toolbox for analyzing single-cell Hi-C data
Source: PLoS Comput Biol. 2021 May 18;17(5):e1008978. doi: 10.1371/journal.pcbi.1008978 (PMC8162587; doi:10.1371/journal.pcbi.1008978)
Supplement: S4 File — This zip file is a clone of scHiCTools public Git repository. To install from this file rather than from PyPI, please follow installation instructions in the readme file. (ZIP) [file pcbi.1008978.s004.zip]

Archive with 71 entries (58 files):
- scHiCTools/
- __MACOSX/._scHiCTools
- scHiCTools/.DS_Store
- __MACOSX/scHiCTools/._.DS_Store
- scHiCTools/scHiCTools/
- scHiCTools/LICENSE
- scHiCTools/requirements.txt
- scHiCTools/test/
- scHiCTools/example/
- scHiCTools/MANIFEST.in
- scHiCTools/docs/
- scHiCTools/README.md
- scHiCTools/build.sh
- scHiCTools/setup.py
- scHiCTools/setup.cfg
- scHiCTools/meta.yaml
- scHiCTools/.idea/
- scHiCTools/scHiCTools/.DS_Store
- __MACOSX/scHiCTools/scHiCTools/._.DS_Store
- scHiCTools/scHiCTools/analysis/
- scHiCTools/scHiCTools/embedding/
- scHiCTools/scHiCTools/__init__.py
- scHiCTools/scHiCTools/load/
- scHiCTools/test/test_smoothing.py
- scHiCTools/test/test_all.py
- scHiCTools/test/test_load_data.py
- scHiCTools/test/test_embeding.py
- scHiCTools/test/data/
- scHiCTools/test/test_clustering.py
- scHiCTools/example/example1.py
- scHiCTools/docs/Makefile
- scHiCTools/docs/source/
- scHiCTools/docs/make.bat
- scHiCTools/.idea/encodings.xml
- scHiCTools/.idea/inspectionProfiles/
- scHiCTools/.idea/scHiCTool.iml
- scHiCTools/.idea/vcs.xml
- scHiCTools/.idea/workspace.xml
- scHiCTools/.idea/modules.xml
- scHiCTools/.idea/misc.xml
- scHiCTools/scHiCTools/analysis/clustering.py
- scHiCTools/scHiCTools/analysis/__init__.py
- scHiCTools/scHiCTools/analysis/visualization.py
- scHiCTools/scHiCTools/embedding/embedding.py
- scHiCTools/scHiCTools/embedding/reproducibility.py
- scHiCTools/scHiCTools/embedding/__init__.py
- scHiCTools/scHiCTools/load/cool.py
- scHiCTools/scHiCTools/load/ContactMaps.py
- scHiCTools/scHiCTools/load/load_hic_file.py
- scHiCTools/scHiCTools/load/hic_straw.py
- scHiCTools/scHiCTools/load/processing_utils.py
- scHiCTools/scHiCTools/load/__init__.py
- scHiCTools/scHiCTools/load/reference_genome/
- scHiCTools/scHiCTools/load/cooler_api.py
- scHiCTools/test/data/test.hic
- scHiCTools/test/data/test.mcool
- scHiCTools/test/data/cell_01
- scHiCTools/test/data/cell_03
- scHiCTools/test/data/cell_02
- scHiCTools/docs/source/index.rst
- scHiCTools/docs/source/conf.py
- scHiCTools/docs/source/modules.rst
- scHiCTools/docs/source/scHiCTools.rst
- scHiCTools/docs/source/scHiCTools.analysis.rst
- scHiCTools/docs/source/scHiCTools.load.rst
- scHiCTools/docs/source/scHiCTools.embedding.rst
- scHiCTools/.idea/inspectionProfiles/Project_Default.xml
- scHiCTools/scHiCTools/load/reference_genome/hg19
- scHiCTools/scHiCTools/load/reference_genome/mm10
- scHiCTools/scHiCTools/load/reference_genome/mm9
- scHiCTools/scHiCTools/load/reference_genome/hg38
