# Supplementary material for: scHiCTools: A computational toolbox for analyzing single-cell Hi-C data
Source: PLoS Comput Biol. 2021 May 18;17(5):e1008978. doi: 10.1371/journal.pcbi.1008978 (PMC8162587; doi:10.1371/journal.pcbi.1008978)
Supplement: S4 File — This zip file is a clone of scHiCTools public Git repository. To install from this file rather than from PyPI, please follow installation instructions in the readme file. (ZIP) [file pcbi.1008978.s004.zip › scHiCTools/setup.py]

import setuptools
from os import path

this_directory = path.abspath(path.dirname(__file__))
with open(path.join(this_directory, 'README.md'), encoding='utf-8') as f:
    long_description = f.read()


def get_requirements(path):
    with open(path, "r") as fh:
        content = fh.read()
    return [
        req
        for req in content.split("\n")
        if req != '' and not req.startswith('#')
    ]

install_requires = get_requirements('requirements.txt')


setuptools.setup(
    name="scHiCTools",
    version="0.0.3",
    author="Fan Feng",
    author_email="fanfeng@umich.edu",
    description="A user-friendly package for processing single cell HiC data",
    long_description=long_description,
    long_description_content_type="text/markdown",
    url="https://github.com/liu-bioinfo-lab/scHiCTool",
    packages=setuptools.find_packages(),
    install_requires=install_requires,
    include_package_data = True,
    classifiers=[
        "Programming Language :: Python :: 3",
        "License :: OSI Approved :: MIT License",
        "Operating System :: OS Independent",
    ],
    extras_require={
        "interactive_scatter": ["plotly>=4.8.0"],
    }
)
