# Supplementary material for: scHiCTools: A computational toolbox for analyzing single-cell Hi-C data
Source: PLoS Comput Biol. 2021 May 18;17(5):e1008978. doi: 10.1371/journal.pcbi.1008978 (PMC8162587; doi:10.1371/journal.pcbi.1008978)
Supplement: S4 File — This zip file is a clone of scHiCTools public Git repository. To install from this file rather than from PyPI, please follow installation instructions in the readme file. (ZIP) [file pcbi.1008978.s004.zip › scHiCTools/meta.yaml]

package:
  name: schictools
  version: 0.0.3
  setup_py_install: true

python:
  version: 3.6
  install:
    - requirements: requirements.txt

about:
  summary: This is a computational tool for analyzing single cell Hi-C data.
