# Supplementary material for: scHiCTools: A computational toolbox for analyzing single-cell Hi-C data
Source: PLoS Comput Biol. 2021 May 18;17(5):e1008978. doi: 10.1371/journal.pcbi.1008978 (PMC8162587; doi:10.1371/journal.pcbi.1008978)
Supplement: S4 File — This zip file is a clone of scHiCTools public Git repository. To install from this file rather than from PyPI, please follow installation instructions in the readme file. (ZIP) [file pcbi.1008978.s004.zip › scHiCTools/scHiCTools/__init__.py]

from .load import scHiCs
from .analysis import kmeans, spectral_clustering, HAC
from .analysis import scatter, interactive_scatter
from .embedding import PCA, MDS, tSNE, SpectralEmbedding, PHATE
