# Supplementary material for: scHiCTools: A computational toolbox for analyzing single-cell Hi-C data
Source: PLoS Comput Biol. 2021 May 18;17(5):e1008978. doi: 10.1371/journal.pcbi.1008978 (PMC8162587; doi:10.1371/journal.pcbi.1008978)
Supplement: S4 File — This zip file is a clone of scHiCTools public Git repository. To install from this file rather than from PyPI, please follow installation instructions in the readme file. (ZIP) [file pcbi.1008978.s004.zip › scHiCTools/test/test_embeding.py]

# -*- coding: utf-8 -*-


import pytest
import numpy as np
from scipy.spatial import distance
import sys
import os
sys.path.insert(0, os.path.abspath(
    os.path.join(
        os.path.dirname(__file__), '../scHiCTools/embedding')))

from embedding import PCA, MDS, tSNE, SpectralEmbedding, PHATE # , UMAP

rand_data = np.random.normal(size=(60,5))
dist_mat = distance.squareform(distance.pdist(rand_data))
dim=np.random.randint(1,5)

def test_PCA():
    emb = PCA(rand_data, dim=dim)
    assert len(emb[0])==dim
    assert len(emb)==len(rand_data)
    assert not np.any(np.isnan(emb))
    assert not np.any(np.isinf(emb))
    
    
def test_MDS():
    emb = MDS(dist_mat, n=dim)
    assert len(emb[0])==dim
    assert len(emb)==len(dist_mat)
    assert not np.any(np.isnan(emb))
    assert not np.any(np.isinf(emb))
    
    
def test_tSNE():
    emb = tSNE(dist_mat, n_dim=dim)
    assert len(emb[0])==dim
    assert len(emb)==len(dist_mat)
    assert not np.any(np.isnan(emb))
    assert not np.any(np.isinf(emb))
    
    
def test_SpectralEmbedding():
    emb = SpectralEmbedding(dist_mat, dim=dim)
    assert len(emb[0])==dim
    assert len(emb)==len(dist_mat)
    assert not np.any(np.isnan(emb))
    assert not np.any(np.isinf(emb))
    
    
# def test_UMAP():
#     emb = UMAP(dist_mat, dim=dim)
#     assert len(emb[0])==dim
#     assert len(emb)==len(dist_mat)
#     assert not np.any(np.isnan(emb))
#     assert not np.any(np.isinf(emb))
    
    
def test_PHATE():
    emb = PHATE(dist_mat, dim=dim)
    assert len(emb[0])==dim
    assert len(emb)==len(dist_mat)
    assert not np.any(np.isnan(emb))
    assert not np.any(np.isinf(emb))
    
