# Supplementary material for: scHiCTools: A computational toolbox for analyzing single-cell Hi-C data
Source: PLoS Comput Biol. 2021 May 18;17(5):e1008978. doi: 10.1371/journal.pcbi.1008978 (PMC8162587; doi:10.1371/journal.pcbi.1008978)
Supplement: S4 File — This zip file is a clone of scHiCTools public Git repository. To install from this file rather than from PyPI, please follow installation instructions in the readme file. (ZIP) [file pcbi.1008978.s004.zip › scHiCTools/scHiCTools/load/__init__.py]

"""
PyHiC
__author__ == 'Fan Feng'
=======

For conveniently dealing with single cell HiC data.

"""

from .ContactMaps import scHiCs
from .load_hic_file import *
