# Supplementary material for: scHiCTools: A computational toolbox for analyzing single-cell Hi-C data
Source: PLoS Comput Biol. 2021 May 18;17(5):e1008978. doi: 10.1371/journal.pcbi.1008978 (PMC8162587; doi:10.1371/journal.pcbi.1008978)
Supplement: S4 File — This zip file is a clone of scHiCTools public Git repository. To install from this file rather than from PyPI, please follow installation instructions in the readme file. (ZIP) [file pcbi.1008978.s004.zip › scHiCTools/docs/source/index.rst]

.. scHiCTools documentation master file, created by
   sphinx-quickstart on Sun May 31 19:56:09 2020.
   You can adapt this file completely to your liking, but it should at least
   contain the root `toctree` directive.

Welcome to scHiCTools's documentation!
======================================

.. toctree::
   :maxdepth: 2
   :caption: Contents:


Indices and tables
==================

* :ref:`genindex`
* :ref:`modindex`
* :ref:`search`

Introduction
============

A computational toolbox for analyzing single cell Hi-C (high-throughput sequencing for 3C) data which includes functions for:

1. Loading single-cell HiC datasets
2. Screening valid single-cell data.
3. Smoothing the contact maps with linear convolution, random walk or network enhancing
4. Calculating pairwise similarity using measures include InnerProduct, HiCRep and Selfish
5. Calculating embeddings for single cell HiC datasets efficiently with MDS, t-SNE and PHATE
6. Clustering the cells using scHiCluster, k-means and spectral clustering.
7. Visualizing embedded cells via 2-D or 3-D scatter plot.


Setup procedure
===============
