# Supplementary material for: scHiCTools: A computational toolbox for analyzing single-cell Hi-C data
Source: PLoS Comput Biol. 2021 May 18;17(5):e1008978. doi: 10.1371/journal.pcbi.1008978 (PMC8162587; doi:10.1371/journal.pcbi.1008978)
Supplement: S4 File — This zip file is a clone of scHiCTools public Git repository. To install from this file rather than from PyPI, please follow installation instructions in the readme file. (ZIP) [file pcbi.1008978.s004.zip › scHiCTools/docs/source/scHiCTools.rst]

scHiCTools package
==================

Subpackages
-----------

.. toctree::
   :maxdepth: 4

   scHiCTools.analysis
   scHiCTools.embedding
   scHiCTools.load

Module contents
---------------

.. automodule:: scHiCTools
   :members:
   :undoc-members:
   :show-inheritance:
