# Supplementary material for: scHiCTools: A computational toolbox for analyzing single-cell Hi-C data
Source: PLoS Comput Biol. 2021 May 18;17(5):e1008978. doi: 10.1371/journal.pcbi.1008978 (PMC8162587; doi:10.1371/journal.pcbi.1008978)
Supplement: S4 File — This zip file is a clone of scHiCTools public Git repository. To install from this file rather than from PyPI, please follow installation instructions in the readme file. (ZIP) [file pcbi.1008978.s004.zip › scHiCTools/docs/source/scHiCTools.load.rst]

scHiCTools.load package
=======================

Submodules
----------

scHiCTools.load.ContactMaps module
----------------------------------

.. automodule:: scHiCTools.load.ContactMaps
   :members:
   :undoc-members:
   :show-inheritance:


scHiCTools.load.load\_hic\_file module
--------------------------------------

.. automodule:: scHiCTools.load.load_hic_file
   :members:
   :show-inheritance:

scHiCTools.load.processing\_utils module
----------------------------------------

.. automodule:: scHiCTools.load.processing_utils
   :members:
   :show-inheritance:


Module contents
---------------

.. automodule:: scHiCTools.load
   :members:
   :undoc-members:
   :show-inheritance:
